# Supplementary material for: Analysis of Whole-Genome for Alternaria Species Identification
Source: J Fungi (Basel). 2025 Feb 26;11(3):185. doi: 10.3390/jof11030185 (PMC11943077; doi:10.3390/jof11030185)
Supplement: Supplementary file 1 [file jof-11-00185-s001.zip]

Archive with 1 entries (1 files):
- jof-3459704-supplementary.pdf
